# Supplementary material for: Accumulation of Uroporphyrin I in Necrotic Tissues of Squamous Cell Carcinoma after Administration of 5-Aminolevulinic Acid
Source: Int J Mol Sci. 2021 Sep 19;22(18):10121. doi: 10.3390/ijms221810121 (PMC8471361; doi:10.3390/ijms221810121)
Supplement: Supplementary file 1 [file ijms-22-10121-s001.zip]

Archive with 1 entries (1 files):
- ijms-1345055.pdf
